# Supplementary material for: Confidence Measurement Metrics in Multimodal Large Language Models for Ultrasound-Based Radiology Cases: Comparative Evaluation Study of Self-Reported, Consistency-Based, and Hybrid Methods
Source: J Med Internet Res. 2026 Jun 2;28:e86498. doi: 10.2196/86498 (PMC13229462; doi:10.2196/86498)
Supplement: Multimedia Appendix 2 [file jmir-v28-e86498-s002.txt]

"""
Calibration Analysis Code for Multimodal Large Language Models in Radiology

This script implements calibration analysis using Expected Calibration Error (ECE)
and Brier Score with fixed 10-bin equal-width binning.

Usage:
    python calibration_analysis.py <excel_file> [options]

Requirements:
    - pandas >= 1.3.0
    - numpy >= 1.21.0

Input format:
    Excel file with confidence and paired accuracy columns.
    Each confidence metric is paired with the accuracy outcome
    of its own representative answer (see Methods section).

    Confidence columns:
    - Majority-vote percentage: Majority-vote percentage (0-100)
    - R_H: Relative entropy-based confidence metric (0-1)
    - Top Weighted Score: Hybrid confidence metric (0-100)
    - Mean Self Report Confidence: Mean self-reported confidence (0-100)
    - First Self Report Confidence: First-response self-reported confidence (0-100)

    Paired accuracy columns:
    - consistency_accuracy: paired with Majority-vote percentage, R_H,
                            and Mean Self Report Confidence
    - first_accuracy: paired with First Self Report Confidence
    - top_weighted_accuracy: paired with Top Weighted Score
"""

import pandas as pd
import numpy as np
import argparse
import os
import sys


def compute_ece(accuracies, confidences, n_bins=10):
    """Calculate Expected Calibration Error (ECE).

    Parameters
    ----------
    accuracies : numpy.ndarray
        Accuracy values (0 or 1)
    confidences : numpy.ndarray
        Confidence values (0-1 range)
    n_bins : int
        Number of bins

    Returns
    -------
    float
        ECE value
    list[dict]
        Bin-wise statistics
    """
    # Create confidence bins
    bin_indices = np.digitize(confidences, np.linspace(0, 1, n_bins + 1))

    # Adjust last bin to avoid index error
    bin_indices[bin_indices == n_bins + 1] = n_bins

    # Calculate statistics for each bin
    bin_stats = []
    total_samples = len(accuracies)
    ece = 0.0

    for bin_idx in range(1, n_bins + 1):
        # Current bin sample indices
        in_bin = (bin_indices == bin_idx)
        bin_size = np.sum(in_bin)

        if bin_size > 0:
            bin_accuracy = np.mean(accuracies[in_bin])
            bin_confidence = np.mean(confidences[in_bin])
            bin_weight = bin_size / total_samples

            # Accumulate ECE
            ece += bin_weight * np.abs(bin_accuracy - bin_confidence)

            bin_stats.append({
                'bin_idx': bin_idx,
                'bin_size': int(bin_size),
                'bin_accuracy': float(bin_accuracy),
                'bin_confidence': float(bin_confidence),
                'bin_weight': float(bin_weight),
                'contribution': float(bin_weight * np.abs(bin_accuracy - bin_confidence))
            })

    return float(ece), bin_stats


def compute_brier_score(accuracies, confidences):
    """Calculate Brier Score."""
    return float(np.mean((confidences - accuracies) ** 2))


def normalize_confidence_metric(values, metric_name):
    """Normalize confidence metric to 0-1 range.

    Explicitly handles the 0-100 scale regardless of the 
    maximum value present in the specific batch.
    """
    values = np.array(values)

    # R_H is already on 0-1 scale; all other metrics use 0-100 scale
    if metric_name == 'R_H':
        normalized = values
    else:
        normalized = values / 100

    # Clamp to [0, 1] range
    normalized = np.clip(normalized, 0, 1)

    return normalized

def process_file(file_path, n_bins=10):
    """Process Excel file and calculate calibration metrics."""
    # Load data
    df = pd.read_excel(file_path)

    # Check required columns
    confidence_cols = ['Majority-vote percentage', 'R_H', 'Top Weighted Score',
                       'Mean Self Report Confidence', 'First Self Report Confidence']

    # Each confidence metric is paired with its own representative answer's accuracy
    metric_accuracy_map = {
        'Majority-vote percentage': 'consistency_accuracy',
        'R_H': 'consistency_accuracy',
        'Mean Self Report Confidence': 'consistency_accuracy',
        'First Self Report Confidence': 'first_accuracy',
        'Top Weighted Score': 'top_weighted_accuracy',
    }

    required_cols = confidence_cols + sorted(set(metric_accuracy_map.values()))

    for col in required_cols:
        if col not in df.columns:
            raise ValueError(f"Missing required column: {col}")

    # Prepare results
    results = {
        'file': file_path,
        'n_samples': len(df),
        'n_bins': n_bins,
        'metrics': []
    }

    # Store bin-wise statistics
    all_bin_stats = []

    # Process each confidence metric
    available_metrics = []
    for col in confidence_cols:
        if col in df.columns:
            available_metrics.append((col, df[col].values))

    for name, raw_values in available_metrics:
        # Load paired accuracy for this metric
        accuracy_col = metric_accuracy_map[name]
        accuracies = df[accuracy_col].values
        # Normalize confidence values (REVISED: fixed /100 conversion, NOT min-max)
        confidences = normalize_confidence_metric(raw_values, name)

        # Calculate metrics
        ece, bin_stats = compute_ece(accuracies, confidences, n_bins)
        brier = compute_brier_score(accuracies, confidences)

        # Store results
        results['metrics'].append({
            'metric_name': name,
            'ece': ece,
            'brier_score': brier
        })

        # Store bin-wise statistics
        for stat in bin_stats:
            all_bin_stats.append({
                'Metric': name,
                'Bin': stat['bin_idx'],
                'Bin Size': stat['bin_size'],
                'Bin Confidence': stat['bin_confidence'],
                'Bin Accuracy': stat['bin_accuracy'],
                'Contribution to ECE': stat['contribution']
            })

        # Print results to console
        print(f"\n{name} metric analysis results:")
        print(f"ECE: {ece:.4f}")
        print(f"Brier Score: {brier:.4f}")

    # Save comprehensive results to CSV
    summary_data = []
    for metric in results['metrics']:
        summary_data.append({
            'Metric': metric['metric_name'],
            'ECE': metric['ece'],
            'Brier Score': metric['brier_score']
        })

    summary_df = pd.DataFrame(summary_data)
    output_csv = os.path.splitext(file_path)[0] + "_calibration_metrics.csv"
    summary_df.to_csv(output_csv, index=False)
    print(f"\nCalibration metrics summary saved: {output_csv}")

    # Save detailed bin-wise results
    if all_bin_stats:
        bin_stats_df = pd.DataFrame(all_bin_stats)
        bin_output_csv = os.path.splitext(file_path)[0] + "_bin_details.csv"
        bin_stats_df.to_csv(bin_output_csv, index=False)
        print(f"Detailed bin information saved: {bin_output_csv}")

    return results


def main():
    # Parse command line arguments
    parser = argparse.ArgumentParser(
        description='Calculate calibration metrics (ECE, Brier Score) from Excel file'
    )
    parser.add_argument('file_path', help='Excel file path')
    parser.add_argument('--bins', type=int, default=10,
                        help='Number of bins for ECE calculation (default: 10)')
    args = parser.parse_args()

    # Validate file path
    file_path = args.file_path
    if not os.path.exists(file_path):
        print(f"Error: File not found: {file_path}")
        sys.exit(1)

    # Validate file extension
    _, ext = os.path.splitext(file_path)
    if ext.lower() not in ['.xlsx', '.xls']:
        print("Error: Unsupported file format. .xlsx or .xls file required.")
        sys.exit(1)

    try:
        process_file(file_path, args.bins)
        print("\nAnalysis completed.")
    except Exception as e:
        print(f"Error occurred: {str(e)}")
        import traceback
        traceback.print_exc()
        sys.exit(1)


if __name__ == "__main__":
    main()
